# Supplementary material for: A Guide to Perform 3D Histology of Biological Tissues with Fluorescence Microscopy
Source: Int J Mol Sci. 2023 Apr 4;24(7):6747. doi: 10.3390/ijms24076747 (PMC10094801; doi:10.3390/ijms24076747)
Supplement: Supplementary file 1 [file ijms-24-06747-s001.zip]

Archive with 3 entries (3 files):
- Supplementary/Figure S1 - 3d small intestine.tif
- Supplementary/Video S1 - z-stack small intestine.mp4
- Supplementary/Video S2 - mosaic human bladder.avi
